# Supplementary material for: Persistent Impact of Prior Experience on Spatial Learning
Source: eNeuro. 2024 Sep 20;11(9):ENEURO.0266-24.2024. doi: 10.1523/ENEURO.0266-24.2024 (PMC11419697; doi:10.1523/ENEURO.0266-24.2024)
Supplement: Extended Data 1 — Code for Chinese Restaurant Process model. Download Extended Data 1, ZIP file. [file eneuro-11-ENEURO.0266-24.2024-s005.zip]

Archive with 482 entries (311 files):
- hddCRP/.git/
- hddCRP/.git/COMMIT_EDITMSG
- hddCRP/.git/config
- hddCRP/.git/description
- hddCRP/.git/FETCH_HEAD
- hddCRP/.git/HEAD
- hddCRP/.git/hooks/
- hddCRP/.git/hooks/applypatch-msg.sample
- hddCRP/.git/hooks/commit-msg.sample
- hddCRP/.git/hooks/fsmonitor-watchman.sample
- hddCRP/.git/hooks/post-update.sample
- hddCRP/.git/hooks/pre-applypatch.sample
- hddCRP/.git/hooks/pre-commit.sample
- hddCRP/.git/hooks/prepare-commit-msg.sample
- hddCRP/.git/hooks/pre-push.sample
- hddCRP/.git/hooks/pre-rebase.sample
- hddCRP/.git/hooks/pre-receive.sample
- hddCRP/.git/hooks/update.sample
- hddCRP/.git/index
- hddCRP/.git/info/
- hddCRP/.git/info/exclude
- hddCRP/.git/logs/
- hddCRP/.git/logs/HEAD
- hddCRP/.git/logs/refs/
- hddCRP/.git/logs/refs/heads/
- hddCRP/.git/logs/refs/heads/JY
- hddCRP/.git/logs/refs/heads/JY_stan
- hddCRP/.git/logs/refs/heads/JY_stan_0224
- hddCRP/.git/logs/refs/heads/JY02
- hddCRP/.git/logs/refs/heads/main
- hddCRP/.git/logs/refs/remotes/
- hddCRP/.git/logs/refs/remotes/origin/
- hddCRP/.git/logs/refs/remotes/origin/FullHDDCRP
- hddCRP/.git/logs/refs/remotes/origin/HEAD
- hddCRP/.git/logs/refs/remotes/origin/JY
- hddCRP/.git/logs/refs/remotes/origin/JY_stan
- hddCRP/.git/logs/refs/remotes/origin/JY_stan_0224
- hddCRP/.git/logs/refs/remotes/origin/JY02
- hddCRP/.git/logs/refs/remotes/origin/Jy03
- hddCRP/.git/logs/refs/remotes/origin/JY04
- hddCRP/.git/logs/refs/remotes/origin/JY05
- hddCRP/.git/logs/refs/remotes/origin/JY06
- hddCRP/.git/logs/refs/remotes/origin/JY07
- hddCRP/.git/logs/refs/remotes/origin/main
- hddCRP/.git/objects/
- hddCRP/.git/objects/00/
- hddCRP/.git/objects/00/81c141c87bf4ddbbcbee17dc12cf42e52e0e55
- hddCRP/.git/objects/01/
- hddCRP/.git/objects/01/11d716126b2e36d613f63e5412fdbee1b1a89a
- hddCRP/.git/objects/01/88ed3285e38dbffa87de2efebcdd884b28f82b
- hddCRP/.git/objects/02/
- hddCRP/.git/objects/02/b41e9daa98bd002d20ee68174f2f766177bf76
- hddCRP/.git/objects/04/
- hddCRP/.git/objects/04/d6b06be933d39d8851459428daf770d912b8bd
- hddCRP/.git/objects/08/
- hddCRP/.git/objects/08/42c332b3e812d481c59c3386e241ffcf85923b
- hddCRP/.git/objects/0b/
- hddCRP/.git/objects/0b/b21f7dd2bbd8e19d8ce89061f359192cdb4446
- hddCRP/.git/objects/0c/
- hddCRP/.git/objects/0c/83483de7f424beee25f333ad62b0c7bf84c7f4
- hddCRP/.git/objects/0e/
- hddCRP/.git/objects/0e/0fbe0152f2bb0548d3622ad6c2a14707b3c901
- hddCRP/.git/objects/16/
- hddCRP/.git/objects/16/5ba4d3d5a1ede37f1afea84e2f1a115f8014e8
- hddCRP/.git/objects/17/
- hddCRP/.git/objects/17/ef125de8d8e7c91f24e6e8b6cd838afafd2d2f
- hddCRP/.git/objects/18/
- hddCRP/.git/objects/18/c6e62f25fba982570ffb7d641247968c787912
- hddCRP/.git/objects/18/e492e80e81d4a66c289eeb1f2cbeeb381eb80e
- hddCRP/.git/objects/1b/
- hddCRP/.git/objects/1b/9f9dd283c830425d0a21a6a1c19aecf9038dd0
- hddCRP/.git/objects/1e/
- hddCRP/.git/objects/1e/bb5105a462113cc2f0b00fb45e359ba841cca4
- hddCRP/.git/objects/1e/df44bcc305dc47f076b4acb76338b06c74e297
- hddCRP/.git/objects/1f/
- hddCRP/.git/objects/1f/0e0921bf5980947a86d6938a7f95ecd75ee1de
- hddCRP/.git/objects/1f/6090a20478a13dc7f5687716fe6cc0be2c186e
- hddCRP/.git/objects/1f/8bf14b249576c10b4970f6897ece52aeadcff4
- hddCRP/.git/objects/27/
- hddCRP/.git/objects/27/281f9e6df9181c3f51808bb0ff5409de67c400
- hddCRP/.git/objects/28/
- hddCRP/.git/objects/28/1fc4c20191a43b8b7fd6dda82a85819a159780
- hddCRP/.git/objects/28/e4bab4fba8804e0e67f83fffcfe434b917ade5
- hddCRP/.git/objects/2a/
- hddCRP/.git/objects/2a/2b2356412e82a06cb132449c6c871cfbe99731
- hddCRP/.git/objects/2c/
- hddCRP/.git/objects/2c/8c361706b19571a4cebffbe1093ec5daf8c4c5
- hddCRP/.git/objects/2d/
- hddCRP/.git/objects/2d/06e691bbd7fd3ad089fa675a038829f732d53b
- hddCRP/.git/objects/2e/
- hddCRP/.git/objects/2e/131fc619d80e44e802fea10c3d47bed291b91f
- hddCRP/.git/objects/2e/879dd57cf1de99ace7d900939ae6fe548ce4d8
- hddCRP/.git/objects/30/
- hddCRP/.git/objects/30/499dde762e335294170ac4035eee96f2f2639d
- hddCRP/.git/objects/30/86a7a00e982c43ef884e9e1e3df10d7aef7999
- hddCRP/.git/objects/31/
- hddCRP/.git/objects/31/7d14eab7b16e45073860a16935b8936b715f93
- hddCRP/.git/objects/32/
- hddCRP/.git/objects/32/0144a13db88ef8e9d6c924f654dfbe468257f0
- hddCRP/.git/objects/32/83b92c103aa5fbe948ea9d53aded854e3fab74
- hddCRP/.git/objects/34/
- hddCRP/.git/objects/34/a03e55c538d600b4ce7c99c476363b68fc2096
- hddCRP/.git/objects/36/
- hddCRP/.git/objects/36/62e1003eb9d794268e7d1dc38e33f50431f59d
- hddCRP/.git/objects/38/
- hddCRP/.git/objects/38/7fbddecdc0fd785512cc9fc70ed0171a70fc69
- hddCRP/.git/objects/39/
- hddCRP/.git/objects/39/7b31abb13a7e9ec6fb2595de4c40ae7ffd7c64
- hddCRP/.git/objects/3a/
- hddCRP/.git/objects/3a/602135114bcefe32a14c5952780ff2e5e052e4
- hddCRP/.git/objects/3a/8fc6e7e88dadd66df0a30afe3122383fd9f4a9
- hddCRP/.git/objects/3a/98d07516629b85e78594853bc48958b4b6463b
- hddCRP/.git/objects/3d/
- hddCRP/.git/objects/3d/79fa08c5eb97d8ef613836433717f780baef37
- hddCRP/.git/objects/3e/
- hddCRP/.git/objects/3e/8db18c0e0a3dbfc905ae27c8d26fcf6d67ec17
- hddCRP/.git/objects/3f/
- hddCRP/.git/objects/3f/1cc60317cdc93827140625de0da660c0d2e9d2
- hddCRP/.git/objects/42/
- hddCRP/.git/objects/42/66fd385802bf595f60ef7a6ba0c5809a7f1ffc
- hddCRP/.git/objects/44/
- hddCRP/.git/objects/44/4f6136caf269c7e79739c587c385eb361c246a
- hddCRP/.git/objects/44/cc20b241938379b08a709f796aac6178adb099
- hddCRP/.git/objects/45/
- hddCRP/.git/objects/45/3dba7fe2e3e77f60d4dd346835be8a0613e498
- hddCRP/.git/objects/45/71891931d23d1b1d2108bfeaf85330aaa8675c
- hddCRP/.git/objects/46/
- hddCRP/.git/objects/46/0672da5276f5597894a75fbfd0223039812432
- hddCRP/.git/objects/46/375bfe334d8136ff076caad47bd942c8bd8c23
- hddCRP/.git/objects/47/
- hddCRP/.git/objects/47/45167c8f5fd94767d6cc604ba51012aa5e2560
- hddCRP/.git/objects/48/
- hddCRP/.git/objects/48/00a42d07aa2b8c35ad2fd3c04864267f1fbe00
- hddCRP/.git/objects/48/8db1776711d54abfa8429ab36a855ea1cf32bc
- hddCRP/.git/objects/48/8e0358f7a68573c96be0e1efa2750e35ccd056
- hddCRP/.git/objects/49/
- hddCRP/.git/objects/49/862d5eb3df86a320603ee5f7ad83bd70ae059a
- hddCRP/.git/objects/49/b6b092de4ec91fb436249ef1b3214a8275e74a
- hddCRP/.git/objects/49/f8a479ac4029ba1f1fa419da3ecd11dde55793
- hddCRP/.git/objects/4a/
- hddCRP/.git/objects/4a/58476bebd141b197cf20e4fc83ace9fd260196
- hddCRP/.git/objects/4c/
- hddCRP/.git/objects/4c/48fd2f0fe6972cf6dcf6329891be8b02dffba4
- hddCRP/.git/objects/4e/
- hddCRP/.git/objects/4e/5611d25c6f51c3a25e6f2b1b5a43cc00136832
- hddCRP/.git/objects/4e/d827267addc71618033452109a2c57bcb4ac82
- hddCRP/.git/objects/51/
- hddCRP/.git/objects/51/ba1a3909b17c7b6365048de30a350752695713
- hddCRP/.git/objects/51/fcea5e77260f79ff9799d6e701a1029af6f900
- hddCRP/.git/objects/54/
- hddCRP/.git/objects/54/a5308b14c097bed849d0cfc6fb0af86043ec64
- hddCRP/.git/objects/55/
- hddCRP/.git/objects/55/0b0e10070e37dce855ea43391f808c6c62af91
- hddCRP/.git/objects/56/
- hddCRP/.git/objects/56/0dc7a1da1a024131b3fbe23e82195f12916eb4
- hddCRP/.git/objects/56/cd111de3087cca4a61ff2daa1b7bd52fe00afa
- hddCRP/.git/objects/58/
- hddCRP/.git/objects/58/3581424bdcfa4fedd108d998708927666cb4d4
- hddCRP/.git/objects/58/db0e5802dacc91ae82c2b49667ad9f8f56dd6a
- hddCRP/.git/objects/59/
- hddCRP/.git/objects/59/e824eab9418eff332dd960eb0911771ef7b133
- hddCRP/.git/objects/5c/
- hddCRP/.git/objects/5c/4bfac471b8cf6d260bd2cd634f5f0835cb07f6
- hddCRP/.git/objects/5c/db0f4d07c326fe44ca3a41131945264c86bfb2
- hddCRP/.git/objects/5e/
- hddCRP/.git/objects/5e/f6d63457ccaacf8d35f64a32c6c4171a2cb01d
- hddCRP/.git/objects/60/
- hddCRP/.git/objects/60/139690f09396ad662a9c5dd6c594f64bdba416
- hddCRP/.git/objects/61/
- hddCRP/.git/objects/61/af3a92685bbaa3c4dc951179cedb23bfe63ba1
- hddCRP/.git/objects/63/
- hddCRP/.git/objects/63/df08cca52ceb75d6c785b67a5edadbf2846b3f
- hddCRP/.git/objects/63/f91419b66fe6af32f3e86c5125d152791b1da1
- hddCRP/.git/objects/65/
- hddCRP/.git/objects/65/c8693c6c138315132ccbb314fd59c2c83a7d6f
- hddCRP/.git/objects/66/
- hddCRP/.git/objects/66/0ae1c49d78f953fe4da33ebfa013be4ef59baf
- hddCRP/.git/objects/67/
- hddCRP/.git/objects/67/7e3ca8165d2e0a951a00cc18d5b74183b4284a
- hddCRP/.git/objects/68/
- hddCRP/.git/objects/68/5ad0f9f495ec665d61f40acc664ba9c91d9328
- hddCRP/.git/objects/68/c707a208aa41f051904a19bc4f37b4ff83b860
- hddCRP/.git/objects/68/cf4971a10119e847ffb6d5bc66fb6da31dfd86
- hddCRP/.git/objects/6b/
- hddCRP/.git/objects/6b/6e4c91ec27a530fc8f917ff738419ab4ea01f1
- hddCRP/.git/objects/6e/
- hddCRP/.git/objects/6e/daf900595d4cc2d929dbd756dc0b7c8ec8371f
- hddCRP/.git/objects/6f/
- hddCRP/.git/objects/6f/3f6ea908fe24dcc3524c0d90648ff24e370449
- hddCRP/.git/objects/6f/9a0b1a8069fa5856ad77e545423d64e5758add
- hddCRP/.git/objects/6f/9d965f51b98476a02b7d7940acce5d1997461f
- hddCRP/.git/objects/70/
- hddCRP/.git/objects/70/1096a8c1578e793a2721b66198c27746d20446
- hddCRP/.git/objects/71/
- hddCRP/.git/objects/71/c82c19c0bd64c46059c54cb618be3a231d5cc4
- hddCRP/.git/objects/72/
- hddCRP/.git/objects/72/b579b511ac4f48d8b7bc1a380469e0313ca10b
- hddCRP/.git/objects/74/
- hddCRP/.git/objects/74/8dcbf80d5c19819159c7345e05222ba55bf100
- hddCRP/.git/objects/75/
- hddCRP/.git/objects/75/4e6c48dcc6ef3dc435080bb1b0b95b2048974c
- hddCRP/.git/objects/75/cab54fd45c938ee36ddc937662a6111167d1e3
- hddCRP/.git/objects/76/
- hddCRP/.git/objects/76/00381a53fc6b44ee5c5155731aaf86f7d6f064
- hddCRP/.git/objects/77/
- hddCRP/.git/objects/77/5ac188a72411753503167adb56449f9b714a06
- hddCRP/.git/objects/77/6570715cc55468a461366e33b9c8b0da1318f7
- hddCRP/.git/objects/77/d5e00385b3213323964d340fc008c654759f15
- hddCRP/.git/objects/79/
- hddCRP/.git/objects/79/cc0f46290e680df886136c8f4de2cd18d5e762
- hddCRP/.git/objects/7a/
- hddCRP/.git/objects/7a/bb189fca1a005ea3687b0c0d3d8d9626cb158b
- hddCRP/.git/objects/7d/
- hddCRP/.git/objects/7d/0d990ef6f6c450b8becb4c835364c9647812e6
- hddCRP/.git/objects/7d/edf58c2179b435846aadf2feea3536ec65545b
- hddCRP/.git/objects/7f/
- hddCRP/.git/objects/7f/2781f07542ac703505f0888ce153a573ce01ae
- hddCRP/.git/objects/7f/e4aab6634e5819b5015fbed657eff1d8b0a025
- hddCRP/.git/objects/82/
- hddCRP/.git/objects/82/53bcb5c9d25440086849c89134efd8da94444c
- hddCRP/.git/objects/82/d845963ad0165d6d971abdced05945bb36cdc3
- hddCRP/.git/objects/83/
- hddCRP/.git/objects/83/22d1c0cb683bee10df7a31527fed782a1eb9da
- hddCRP/.git/objects/83/24a6a410a076a3ee04abf915d27d72fde0e984
- hddCRP/.git/objects/83/e1b234073e96b1e3faec5380e1cc82809b5961
- hddCRP/.git/objects/86/
- hddCRP/.git/objects/86/6b2828e825154b2d8b9cff9ab694d5b6c908a7
- hddCRP/.git/objects/87/
- hddCRP/.git/objects/87/6524d07cc69556418435f53d74ee29518e9ac7
- hddCRP/.git/objects/87/852bba5d4d347ed99e2dd3a4ea81e28b2681dd
- hddCRP/.git/objects/88/
- hddCRP/.git/objects/88/7266da0f61bcbf56194621fa4fa26dafe6c0c5
- hddCRP/.git/objects/89/
- hddCRP/.git/objects/89/075fd20ea0f2259e249c45b6975282cf7ef162
- hddCRP/.git/objects/89/6e47c9927b319f9d1a8be94fd167cd63362134
- hddCRP/.git/objects/8a/
- hddCRP/.git/objects/8a/a65d97b57d807a373b7093e39afc57e27db11b
- hddCRP/.git/objects/8b/
- hddCRP/.git/objects/8b/28236991d6d2771df81b486f0e9b350af51998
- hddCRP/.git/objects/8b/c57d1dda8b38de2abc8ae212606f2cbdcdbd77
- hddCRP/.git/objects/8c/
- hddCRP/.git/objects/8c/600b565c336564babe85fd84ec728d9f6c10fe
- hddCRP/.git/objects/8d/
- hddCRP/.git/objects/8d/502ea3d3a953d387ed56a68b06d56fa6feaa9a
- hddCRP/.git/objects/8d/e9c5dd7058d51b0fb092dc91591f690d684a77
- hddCRP/.git/objects/8d/fffc8e835c1c74a94390ea2a706909d76bda99
- hddCRP/.git/objects/8e/
- hddCRP/.git/objects/8e/04d012dfcef7320aff4261727ff435d01696c6
- hddCRP/.git/objects/90/
- hddCRP/.git/objects/90/c9dc79d7650424c970fa82861f8f25184a37b1
- hddCRP/.git/objects/91/
- hddCRP/.git/objects/91/25ecad5b5c65077d190d4cac01a30176b59082
- hddCRP/.git/objects/92/
- hddCRP/.git/objects/92/73689b79f612de689640a5ff9111cb5f8a8267
- hddCRP/.git/objects/92/9ef448a33e25ae49b88f316cd0c3fc0bbf431e
- hddCRP/.git/objects/94/
- hddCRP/.git/objects/94/7cedae9217502c907a1d64f5443ba2942efb47
- hddCRP/.git/objects/95/
- hddCRP/.git/objects/95/a77114a27f4a688550931fbfdfb0d626d69dd2
- hddCRP/.git/objects/96/
- hddCRP/.git/objects/96/72046348dbbc894073af046b679916a308f780
- hddCRP/.git/objects/96/b7b17988d735b85d5fa55321f952937198478f
- hddCRP/.git/objects/97/
- hddCRP/.git/objects/97/d099ce0c6ac5552dc536601a61d88295352928
- hddCRP/.git/objects/99/
- hddCRP/.git/objects/99/5d990545068a9c922667a6632ec54452139e85
- hddCRP/.git/objects/9a/
- hddCRP/.git/objects/9a/59f6fa5a2b75d2ac30cefdaa6bfb04dfc0e4d7
- hddCRP/.git/objects/9b/
- hddCRP/.git/objects/9b/8519943e13380af0d10777b8e5d0492f92cb16
- hddCRP/.git/objects/9c/
- hddCRP/.git/objects/9c/09a7c6b6721beb67582387277df807366c3e87
- hddCRP/.git/objects/9c/933590ffc84200fac359c2a0c295340deb5257
- hddCRP/.git/objects/a0/
- hddCRP/.git/objects/a0/b7cc4bcd363c46da4160bc3107dea0a8f613eb
- hddCRP/.git/objects/a1/
- hddCRP/.git/objects/a1/82f0ef92a421ec0fa76b79ee706d90d31d553c
- hddCRP/.git/objects/a2/
- hddCRP/.git/objects/a2/3ab3707b4fe82d7320fd1e9777600aa494d0ec
- hddCRP/.git/objects/a5/
- hddCRP/.git/objects/a5/d7f8b281b40343c1b58dc6c9f60f1c1a950e9a
- hddCRP/.git/objects/a5/ff095e439ef1e5f7263adab6cb78794faeb6cd
- hddCRP/.git/objects/a6/
- hddCRP/.git/objects/a6/46015a958df92571cc36dbd1102648163c992d
- hddCRP/.git/objects/ab/
- hddCRP/.git/objects/ab/15fd1dde71bafff26f3103633e446a57017c65
- hddCRP/.git/objects/ac/
- hddCRP/.git/objects/ac/2a2a5ce9192b6af16011cf28a12809b1ece1e6
- hddCRP/.git/objects/ad/
- hddCRP/.git/objects/ad/8ca01460646caf3f5158cd2a3233d1bbf1f1e6
- hddCRP/.git/objects/ae/
- hddCRP/.git/objects/ae/f069ac064e8c88976f71dc8508dcbde3086e31
- hddCRP/.git/objects/af/
- hddCRP/.git/objects/af/4b752077b04ceee119451ba42a766365042ea9
- hddCRP/.git/objects/af/bc8e8c3cf96876a8e8e2229c2c49e4b0ea3e1a
- hddCRP/.git/objects/af/d6b69c5866d9efb6a66c0369422c4b19691b77
- hddCRP/.git/objects/b0/
- hddCRP/.git/objects/b0/1d858bcbf6459418fcf637733fd85e8122842c
- hddCRP/.git/objects/b0/7105242a53608ba880057a7d23ec38657d4eb9
- hddCRP/.git/objects/b0/c6e0a354bbe3e8356755c83d329ad9cac84908
[truncated: 182 more entries]
