# Supplementary material for: Persistent Impact of Prior Experience on Spatial Learning
Source: eNeuro. 2024 Sep 20;11(9):ENEURO.0266-24.2024. doi: 10.1523/ENEURO.0266-24.2024 (PMC11419697; doi:10.1523/ENEURO.0266-24.2024)
Supplement: Extended Data 1 — Code for Chinese Restaurant Process model. Download Extended Data 1, ZIP file. [file eneuro-11-ENEURO.0266-24.2024-s005.zip › hddCRP/environment.yml]

name: JaiYuLab
channels:
  - defaults
dependencies:
  - _libgcc_mutex=0.1=main
  - _openmp_mutex=5.1=1_gnu
  - aiofiles=22.1.0=py310h06a4308_0
  - aiosqlite=0.18.0=py310h06a4308_0
  - anyio=3.5.0=py310h06a4308_0
  - argon2-cffi=21.3.0=pyhd3eb1b0_0
  - argon2-cffi-bindings=21.2.0=py310h7f8727e_0
  - arviz=0.16.0=py310h06a4308_0
  - asttokens=2.0.5=pyhd3eb1b0_0
  - attrs=23.1.0=py310h06a4308_0
  - babel=2.11.0=py310h06a4308_0
  - backcall=0.2.0=pyhd3eb1b0_0
  - beautifulsoup4=4.12.2=py310h06a4308_0
  - blas=1.0=mkl
  - bleach=4.1.0=pyhd3eb1b0_0
  - bottleneck=1.3.5=py310ha9d4c09_0
  - brotli=1.0.9=h5eee18b_7
  - brotli-bin=1.0.9=h5eee18b_7
  - brotlipy=0.7.0=py310h7f8727e_1002
  - bzip2=1.0.8=h7b6447c_0
  - c-ares=1.19.1=h5eee18b_0
  - ca-certificates=2023.08.22=h06a4308_0
  - certifi=2023.7.22=py310h06a4308_0
  - cffi=1.15.1=py310h5eee18b_3
  - charset-normalizer=2.0.4=pyhd3eb1b0_0
  - comm=0.1.2=py310h06a4308_0
  - contourpy=1.0.5=py310hdb19cb5_0
  - cryptography=41.0.3=py310hdda0065_0
  - cycler=0.11.0=pyhd3eb1b0_0
  - cyrus-sasl=2.1.28=h52b45da_1
  - cython=3.0.0=py310h5eee18b_0
  - dbus=1.13.18=hb2f20db_0
  - debugpy=1.6.7=py310h6a678d5_0
  - decorator=5.1.1=pyhd3eb1b0_0
  - defusedxml=0.7.1=pyhd3eb1b0_0
  - entrypoints=0.4=py310h06a4308_0
  - exceptiongroup=1.0.4=py310h06a4308_0
  - executing=0.8.3=pyhd3eb1b0_0
  - expat=2.5.0=h6a678d5_0
  - fontconfig=2.14.1=h4c34cd2_2
  - fonttools=4.25.0=pyhd3eb1b0_0
  - freetype=2.12.1=h4a9f257_0
  - giflib=5.2.1=h5eee18b_3
  - glib=2.69.1=he621ea3_2
  - gst-plugins-base=1.14.1=h6a678d5_1
  - gstreamer=1.14.1=h5eee18b_1
  - h5netcdf=1.2.0=py310h06a4308_0
  - h5py=3.9.0=py310he06866b_0
  - hdf5=1.12.1=h2b7332f_3
  - icu=58.2=he6710b0_3
  - idna=3.4=py310h06a4308_0
  - intel-openmp=2023.1.0=hdb19cb5_46305
  - ipykernel=6.25.0=py310h2f386ee_0
  - ipython=8.15.0=py310h06a4308_0
  - ipython_genutils=0.2.0=pyhd3eb1b0_1
  - ipywidgets=8.0.4=py310h06a4308_0
  - jedi=0.18.1=py310h06a4308_1
  - jinja2=3.1.2=py310h06a4308_0
  - jpeg=9e=h5eee18b_1
  - json5=0.9.6=pyhd3eb1b0_0
  - jsonschema=4.17.3=py310h06a4308_0
  - jupyter=1.0.0=py310h06a4308_8
  - jupyter_client=7.4.9=py310h06a4308_0
  - jupyter_console=6.6.3=py310h06a4308_0
  - jupyter_core=5.3.0=py310h06a4308_0
  - jupyter_events=0.6.3=py310h06a4308_0
  - jupyter_server=1.23.4=py310h06a4308_0
  - jupyter_server_fileid=0.9.0=py310h06a4308_0
  - jupyter_server_ydoc=0.8.0=py310h06a4308_1
  - jupyter_ydoc=0.2.4=py310h06a4308_0
  - jupyterlab=3.6.3=py310h06a4308_0
  - jupyterlab_pygments=0.1.2=py_0
  - jupyterlab_server=2.22.0=py310h06a4308_0
  - jupyterlab_widgets=3.0.5=py310h06a4308_0
  - kiwisolver=1.4.4=py310h6a678d5_0
  - krb5=1.20.1=h143b758_1
  - lcms2=2.12=h3be6417_0
  - ld_impl_linux-64=2.38=h1181459_1
  - lerc=3.0=h295c915_0
  - libbrotlicommon=1.0.9=h5eee18b_7
  - libbrotlidec=1.0.9=h5eee18b_7
  - libbrotlienc=1.0.9=h5eee18b_7
  - libclang=14.0.6=default_hc6dbbc7_1
  - libclang13=14.0.6=default_he11475f_1
  - libcups=2.4.2=h2d74bed_1
  - libcurl=8.4.0=h251f7ec_0
  - libdeflate=1.17=h5eee18b_1
  - libedit=3.1.20221030=h5eee18b_0
  - libev=4.33=h7f8727e_1
  - libevent=2.1.12=hdbd6064_1
  - libffi=3.4.4=h6a678d5_0
  - libgcc-ng=11.2.0=h1234567_1
  - libgfortran-ng=11.2.0=h00389a5_1
  - libgfortran5=11.2.0=h1234567_1
  - libgomp=11.2.0=h1234567_1
  - libllvm14=14.0.6=hdb19cb5_3
  - libnghttp2=1.57.0=h2d74bed_0
  - libpng=1.6.39=h5eee18b_0
  - libpq=12.15=hdbd6064_1
  - libsodium=1.0.18=h7b6447c_0
  - libssh2=1.10.0=hdbd6064_2
  - libstdcxx-ng=11.2.0=h1234567_1
  - libtiff=4.5.1=h6a678d5_0
  - libuuid=1.41.5=h5eee18b_0
  - libwebp=1.3.2=h11a3e52_0
  - libwebp-base=1.3.2=h5eee18b_0
  - libxcb=1.15=h7f8727e_0
  - libxkbcommon=1.0.1=h5eee18b_1
  - libxml2=2.10.4=hcbfbd50_0
  - libxslt=1.1.37=h2085143_0
  - lxml=4.9.3=py310hdbbb534_0
  - lz4-c=1.9.4=h6a678d5_0
  - markupsafe=2.1.1=py310h7f8727e_0
  - matplotlib=3.7.2=py310h06a4308_0
  - matplotlib-base=3.7.2=py310h1128e8f_0
  - matplotlib-inline=0.1.6=py310h06a4308_0
  - mistune=0.8.4=py310h7f8727e_1000
  - mkl=2023.1.0=h213fc3f_46343
  - mkl-service=2.4.0=py310h5eee18b_1
  - mkl_fft=1.3.8=py310h5eee18b_0
  - mkl_random=1.2.4=py310hdb19cb5_0
  - munkres=1.1.4=py_0
  - mysql=5.7.24=h721c034_2
  - nbclassic=0.5.5=py310h06a4308_0
  - nbclient=0.5.13=py310h06a4308_0
  - nbconvert=6.5.4=py310h06a4308_0
  - nbformat=5.9.2=py310h06a4308_0
  - ncurses=6.4=h6a678d5_0
  - notebook=6.5.4=py310h06a4308_1
  - notebook-shim=0.2.2=py310h06a4308_0
  - nspr=4.35=h6a678d5_0
  - nss=3.89.1=h6a678d5_0
  - numexpr=2.8.7=py310h85018f9_0
  - numpy=1.26.0=py310h5f9d8c6_0
  - numpy-base=1.26.0=py310hb5e798b_0
  - openjpeg=2.4.0=h3ad879b_0
  - openssl=3.0.11=h7f8727e_2
  - packaging=23.1=py310h06a4308_0
  - pandocfilters=1.5.0=pyhd3eb1b0_0
  - parso=0.8.3=pyhd3eb1b0_0
  - pcre=8.45=h295c915_0
  - pexpect=4.8.0=pyhd3eb1b0_3
  - pickleshare=0.7.5=pyhd3eb1b0_1003
  - pillow=10.0.1=py310ha6cbd5a_0
  - pip=23.2.1=py310h06a4308_0
  - platformdirs=3.10.0=py310h06a4308_0
  - ply=3.11=py310h06a4308_0
  - prometheus_client=0.14.1=py310h06a4308_0
  - prompt-toolkit=3.0.36=py310h06a4308_0
  - prompt_toolkit=3.0.36=hd3eb1b0_0
  - psutil=5.9.0=py310h5eee18b_0
  - ptyprocess=0.7.0=pyhd3eb1b0_2
  - pure_eval=0.2.2=pyhd3eb1b0_0
  - pycparser=2.21=pyhd3eb1b0_0
  - pygments=2.15.1=py310h06a4308_1
  - pyopenssl=23.2.0=py310h06a4308_0
  - pyparsing=3.0.9=py310h06a4308_0
  - pyqt=5.15.7=py310h6a678d5_1
  - pyrsistent=0.18.0=py310h7f8727e_0
  - pysocks=1.7.1=py310h06a4308_0
  - python=3.10.13=h955ad1f_0
  - python-dateutil=2.8.2=pyhd3eb1b0_0
  - python-fastjsonschema=2.16.2=py310h06a4308_0
  - python-json-logger=2.0.7=py310h06a4308_0
  - python-tzdata=2023.3=pyhd3eb1b0_0
  - pytz=2023.3.post1=py310h06a4308_0
  - pyyaml=6.0=py310h5eee18b_1
  - pyzmq=23.2.0=py310h6a678d5_0
  - qt-main=5.15.2=h7358343_9
  - qt-webengine=5.15.9=h9ab4d14_7
  - qtconsole=5.4.2=py310h06a4308_0
  - qtpy=2.2.0=py310h06a4308_0
  - qtwebkit=5.212=h3fafdc1_5
  - readline=8.2=h5eee18b_0
  - requests=2.31.0=py310h06a4308_0
  - rfc3339-validator=0.1.4=py310h06a4308_0
  - rfc3986-validator=0.1.1=py310h06a4308_0
  - scipy=1.11.3=py310h5f9d8c6_0
  - send2trash=1.8.0=pyhd3eb1b0_1
  - setuptools=68.0.0=py310h06a4308_0
  - sip=6.6.2=py310h6a678d5_0
  - six=1.16.0=pyhd3eb1b0_1
  - sniffio=1.2.0=py310h06a4308_1
  - soupsieve=2.5=py310h06a4308_0
  - sqlite=3.41.2=h5eee18b_0
  - stack_data=0.2.0=pyhd3eb1b0_0
  - tbb=2021.8.0=hdb19cb5_0
  - terminado=0.17.1=py310h06a4308_0
  - tinycss2=1.2.1=py310h06a4308_0
  - tk=8.6.12=h1ccaba5_0
  - toml=0.10.2=pyhd3eb1b0_0
  - tomli=2.0.1=py310h06a4308_0
  - tornado=6.3.3=py310h5eee18b_0
  - traitlets=5.7.1=py310h06a4308_0
  - typing-extensions=4.7.1=py310h06a4308_0
  - typing_extensions=4.7.1=py310h06a4308_0
  - tzdata=2023c=h04d1e81_0
  - urllib3=1.26.16=py310h06a4308_0
  - wcwidth=0.2.5=pyhd3eb1b0_0
  - webencodings=0.5.1=py310h06a4308_1
  - websocket-client=0.58.0=py310h06a4308_4
  - wheel=0.41.2=py310h06a4308_0
  - widgetsnbextension=4.0.5=py310h06a4308_0
  - xarray=2023.6.0=py310h06a4308_0
  - xarray-einstats=0.6.0=py310h06a4308_0
  - xz=5.4.2=h5eee18b_0
  - y-py=0.5.9=py310h52d8a92_0
  - yaml=0.2.5=h7b6447c_0
  - ypy-websocket=0.8.2=py310h06a4308_0
  - zeromq=4.3.4=h2531618_0
  - zlib=1.2.13=h5eee18b_0
  - zstd=1.5.5=hc292b87_0
  - pip:
    - aiohttp==3.8.6
    - aiosignal==1.3.1
    - appdirs==1.4.4
    - async-timeout==4.0.3
    - clikit==0.6.2
    - crashtest==0.3.1
    - frozenlist==1.4.0
    - hddcrp==0.1
    - httpstan==4.10.1
    - marshmallow==3.20.1
    - multidict==6.0.4
    - nest-asyncio==1.5.8
    - pandas==1.5.3
    - pastel==0.2.1
    - pylev==1.4.0
    - pyqt5-sip==12.11.0
    - pysimdjson==5.0.2
    - pystan==3.7.0
    - seaborn==0.11.2
    - statannotations==0.6.0
    - webargs==8.3.0
    - yarl==1.9.2
prefix: /home/latimerk/anaconda3/envs/JaiYuLab
