# Supplementary material for: Persistent Impact of Prior Experience on Spatial Learning
Source: eNeuro. 2024 Sep 20;11(9):ENEURO.0266-24.2024. doi: 10.1523/ENEURO.0266-24.2024 (PMC11419697; doi:10.1523/ENEURO.0266-24.2024)
Supplement: Extended Data 1 — Code for Chinese Restaurant Process model. Download Extended Data 1, ZIP file. [file eneuro-11-ENEURO.0266-24.2024-s005.zip › hddCRP/fit_data_new3.ipynb]

# %% [code]
import nest_asyncio
nest_asyncio.apply()

import numpy as np
import matplotlib.pyplot as plt
import pandas as pd
import seaborn as sns
import hddCRP.dataLoader as dl
import hddCRP.newContextModel2 as crp
import os
import scipy.stats as stats 

# %% [code]
print(dl.grp_names_all)

results_directory = "Results/populationNew2/"
if(not os.path.exists(results_directory)):
    os.makedirs(results_directory)

OVERWRITE = True
N_trials = 50

# %% [code]
group = 'diverse'
model = crp.create_pop_model(group, n_trials=N_trials)

timescale = np.inf
context_a = 0.75;
context_b = 0.75
alpha = np.ones((3))*5/3
subject_similarity = 0

lls = model.compute_log_likelihood(timescale=timescale, context_a=context_a, context_b=context_b, alpha=alpha, subject_similarity=subject_similarity)

lls.sum(axis=0)

# %% [code]
# P = {}
# for group in ['uniform', 'diverse']:
#     model = crp.create_pop_model(group, n_trials=N_trials)
#     timescale = np.inf
#     context_b = 1.0;
#     alpha = np.ones((3))*6/3
#     subject_similarity = 0.0

#     context_as = np.linspace(0,1,20)
#     lls = np.zeros((context_as.size, model.K))


#     for ii, context_a in enumerate(context_as):

#         ll_c = model.compute_log_likelihood(timescale=timescale, context_a=context_a, context_b=context_b, alpha=alpha, subject_similarity=subject_similarity)

#         lls[ii,:] = ll_c.sum(axis=0)

#     P[group] = lls


# %% [code]
# d_div =P["diverse"][-1,:] - P["diverse"][0,:]
# d_uni = P["uniform"][-1,:] - P["uniform"][0,:]
# # plt.plot(context_as,lls)
# plt.figure(figsize=(12,8))
# plt.subplot(2,3,1)
# plt.plot(context_as, P["uniform"].mean(axis=1),'b')
# plt.plot(context_as, P["diverse"].mean(axis=1),'r')
# plt.plot(context_as, np.ones_like(context_as)*np.log(1/3)*N_trials,'k:')
# plt.subplot(2,3,2)
# plt.plot(context_as, P["uniform"])
# plt.plot(context_as, np.ones_like(context_as)*np.log(1/3)*N_trials,'k:')
# plt.subplot(2,3,3)
# plt.plot(context_as, P["diverse"])
# plt.plot(context_as, np.ones_like(context_as)*np.log(1/3)*N_trials,'k:')
# plt.subplot(2,3,5)
# plt.hist(d_uni)
# plt.subplot(2,3,6)
# plt.hist(d_div)

# stats.mannwhitneyu(d_div, d_uni)

# %% [code]
L = {}

a1 = 1
a2 = 1

for group in ['uniform_T', 'uniform_H', 'diverse_HT', 'diverse_TH']:
    model = crp.create_pop_model(group, n_trials=N_trials)
    ll_c = np.zeros((model.K, 4))

    context_a = 1
    context_b = 1
    ll_c[:,0] = model.compute_cross_val_test(context_a, context_b, a1, a2)
    context_a = 1
    context_b = 0
    ll_c[:,1] = model.compute_cross_val_test(context_a, context_b, a1, a2)
    context_a = 0
    context_b = 1
    ll_c[:,2] = model.compute_cross_val_test(context_a, context_b, a1, a2)
    context_a = 0
    context_b = 0
    ll_c[:,3] = model.compute_cross_val_test(context_a, context_b, a1, a2)

    L[group] = ll_c

    print(f"{group}: {ll_c.mean(axis=0)}")

# %% [code]
raise RuntimeError
fit_file = f"{results_directory}/fit"
fit_summary_file = f"{results_directory}/fit_summary"
fit_file += f".pkl"
fit_summary_file  += f".pkl"

if(((not os.path.isfile(fit_file)) or (not os.path.isfile(fit_summary_file))) or OVERWRITE):
    data_fits = pd.DataFrame()
    data_fit_metrics = pd.DataFrame()
else:
    data_fits = pd.read_pickle(fit_file)
    data_fit_metrics = pd.read_pickle(fit_summary_file)


for ii, group in enumerate(dl.grp_names_all):
    if( ("group" in data_fit_metrics) and data_fit_metrics.query("group == @group").size > 0):
        print(f"found group {ii}: {group}")
        continue
    
    print(f"fitting group {ii}: {group}")
    rs = 1200 + ii;
    model = crp.create_pop_model(group, n_trials=N_trials)
    model.build(random_seed = rs)
    model.fit_model()
