# Supplementary material for: Persistent Impact of Prior Experience on Spatial Learning
Source: eNeuro. 2024 Sep 20;11(9):ENEURO.0266-24.2024. doi: 10.1523/ENEURO.0266-24.2024 (PMC11419697; doi:10.1523/ENEURO.0266-24.2024)
Supplement: Extended Data 1 — Code for Chinese Restaurant Process model. Download Extended Data 1, ZIP file. [file eneuro-11-ENEURO.0266-24.2024-s005.zip › hddCRP/plot_data_new.ipynb]

# %% [code]
import numpy as np
import matplotlib.pyplot as plt
import pandas as pd
import seaborn as sns
import hddCRP.dataLoader as dl
results_directory = "Results/populationNew/"

# %% [code]
fit_file = f"{results_directory}/fit"
fit_summary_file = f"{results_directory}/fit_summary"
fit_file += f".pkl"
fit_summary_file  += f".pkl"

data_fits = pd.read_pickle(fit_file)
data_fit_metrics = pd.read_pickle(fit_summary_file)

df = data_fits[["group", "alpha", "timeconstant", "subject_similarity", "context_weight_depth_1", "context_weight_depth_2.1", "context_weight_depth_2.2", "context_weight_depth_2.3"]]

grps = ["uniform_H", "uniform_T"]
# grps = ["diverse_TH", "diverse_HT"]
grps = ["uniform_H", "uniform_T", "diverse_TH", "diverse_HT"]
# grps = ["uniform_H", "uniform_T", "uniform"]
# grps = ["diverse_TH", "diverse_HT", "diverse"]
# grps = ["uniform", "diverse"]
# grps = ["uniform_H", "uniform_T", "diverse"]
df = df.query("group in @grps")


plt.figure(figsize=(20,10))
plt.subplot(2,4,1)
sns.histplot(df, x="alpha", hue="group")
plt.subplot(2,4,2)
sns.histplot(df, x="timeconstant", hue="group")
plt.subplot(2,4,3)
sns.histplot(df, x="subject_similarity", hue="group")

plt.subplot(2,4,4)
sns.histplot(df, x="context_weight_depth_1", hue="group")

plt.subplot(2,4,5)
sns.histplot(df, x="context_weight_depth_2.1", hue="group")
plt.subplot(2,4,6)
sns.histplot(df, x="context_weight_depth_2.2", hue="group")
plt.subplot(2,4,7)
sns.histplot(df, x="context_weight_depth_2.3", hue="group")

# %% [code]


# %% [code]
data_fits.head()
