# Supplementary material for: Persistent Impact of Prior Experience on Spatial Learning
Source: eNeuro. 2024 Sep 20;11(9):ENEURO.0266-24.2024. doi: 10.1523/ENEURO.0266-24.2024 (PMC11419697; doi:10.1523/ENEURO.0266-24.2024)
Supplement: Extended Data 1 — Code for Chinese Restaurant Process model. Download Extended Data 1, ZIP file. [file eneuro-11-ENEURO.0266-24.2024-s005.zip › hddCRP/pyproject.toml]

[project]
name = "hddCRP"
version = "0.1"
description = "Analysis tools for sequential behavioral data using a hierarchical distance-dependent Chinese restaurant process model."
authors = [
    {"name" = "Kenneth Latimer", "email" = "latimerkw@gmail.com"}
]
license = {"file" = "LICENSE"}
readme = "README.md"
requires-python = ">3.9"


# Requirements
dependencies = [
    "numpy",
    "scipy",
    "matplotlib",
    "seaborn",
    "pandas",
    "arviz",
    "cython",
    "pystan",
    "nest_asyncio",
    "scikit-learn"
]

[build-system]
requires = [
    "setuptools"
]
build-backend = "setuptools.build_meta"


[project.urls]
homepage = "https://github.com/latimerk/hddCRP/"
repository = "https://github.com/latimerk/hddCRP/"
documentation = "https://github.com/latimerk/hddCRP/"
