# Supplementary material for: Persistent Impact of Prior Experience on Spatial Learning
Source: eNeuro. 2024 Sep 20;11(9):ENEURO.0266-24.2024. doi: 10.1523/ENEURO.0266-24.2024 (PMC11419697; doi:10.1523/ENEURO.0266-24.2024)
Supplement: Extended Data 1 — Code for Chinese Restaurant Process model. Download Extended Data 1, ZIP file. [file eneuro-11-ENEURO.0266-24.2024-s005.zip › hddCRP/rawDataLoader.ipynb]

# %% [code]
import pandas as pd
import hddCRP.dataLoader as dl

# %% [code]
subject = "C2"
df = pd.read_csv(f"data/raw/{subject}_C.csv", index_col=0)
df.sort_values(["session", "on_time"], inplace=True)
df = df[["session", "Rewarded", "well_id", "on_time"]]
df["session_id"] = df.groupby(df["session"]).ngroup()
df["trial_number"] = df.groupby("session_id")["well_id"].transform(lambda rr : (rr != rr.shift()).cumsum() - 1)

def get_first_well_entry(pp):
    xx = pp.iloc[0]
    xx["Rewarded"] = pd.Series.any(pp["Rewarded"])
    return xx
df = df.groupby(["session","trial_number"],as_index=False).apply(get_first_well_entry)
df.sort_values(["session", "trial_number"], inplace=True)


def turns(well_id):
    well_id -= 1
    ss = (well_id == (well_id.shift() + 2) % 4);
    ll = (well_id == (well_id.shift() + 1) % 4);
    rr = (well_id == (well_id.shift() - 1) % 4);
    well_id = well_id.astype(str)
    well_id[:] = "None"
    well_id[ss] = "Straight"
    well_id[ll] = "Left"
    well_id[rr] = "Right"
    return well_id

df["turn"] = df.groupby(["session"],as_index=False)["well_id"].transform(turns)
df["turn_idx"] = df["turn"].map({"None" : pd.NA, "Straight" : 1, "Left" : 0, "Right" : 2})
df.head()


# %% [code]
grouped = df.groupby(["session_id"])

seqs = []
locs = []
session_labels = []
for session, group in grouped:
    session_labels.append(group["session"].iloc[0])
    tts = group["turn_idx"]
    wws = group["well_id"]
    tts = tts[pd.notna(tts)].values
    seqs.append(list(tts))
    locs.append(list(wws))
# compare to the file I got from Jai
seqs_from_processed = dl.get_phase2(subject);
    
print(f"session label: f{session_labels[0]}, subject = {subject}")
print(f"locations\nnew session 0: {locs[0]}")
print(f"turns\nnew session 0: {seqs[0]}")
print(f"old session 0: {seqs_from_processed[0]}")
print(f"trimmed\nnew session 0: {seqs[0][:-1]}")
# trimming the first 2 and last 3 from the processed file gives the same result I derived from the raw data file
# Where did those extra trials come from?
