# Supplementary material for: Persistent Impact of Prior Experience on Spatial Learning
Source: eNeuro. 2024 Sep 20;11(9):ENEURO.0266-24.2024. doi: 10.1523/ENEURO.0266-24.2024 (PMC11419697; doi:10.1523/ENEURO.0266-24.2024)
Supplement: Extended Data 1 — Code for Chinese Restaurant Process model. Download Extended Data 1, ZIP file. [file eneuro-11-ENEURO.0266-24.2024-s005.zip › hddCRP/src/hddCRP/__init__.py]

"""


"""

import hddCRP.stanModels
