# Supplementary material for: Persistent Impact of Prior Experience on Spatial Learning
Source: eNeuro. 2024 Sep 20;11(9):ENEURO.0266-24.2024. doi: 10.1523/ENEURO.0266-24.2024 (PMC11419697; doi:10.1523/ENEURO.0266-24.2024)
Supplement: Extended Data 1 — Code for Chinese Restaurant Process model. Download Extended Data 1, ZIP file. [file eneuro-11-ENEURO.0266-24.2024-s005.zip › hddCRP/src/hddCRP/newContextModel.py]

from __future__ import annotations
import numpy as np
import numpy.typing as npt
import stan, stan.model, stan.fit
import arviz as az
import pandas as pd
from hddCRP import dataLoader as dl


class populationTwoBackContextModel:
    def __init__(self, Y : npt.NDArray[np.int_], base_measure : npt.NDArray = None):
        assert Y.ndim == 2, "Y must be 2-D"
        # assert Y.shape[1] > 1, "currently, needs to be population model"
        self.Y_raw_ = Y
        self.symbols_,self.Y_ = np.unique(Y, return_inverse=True);
        self.Y_ = self.Y_.reshape(Y.shape)+1
    
        self.prior_context_weight_depth_1_alpha_ = 1.0
        self.prior_context_weight_depth_1_beta_ = 1.0
        self.prior_context_weight_depth_2_alpha_ = 1.0
        self.prior_context_weight_depth_2_beta_ = 1.0
        self.prior_subject_similarity_alpha_ = 1.0
        self.prior_subject_similarity_beta_ = 1.0

        self.prior_alpha_shape_ = 2.0
        self.prior_alpha_scale_ = 2.0

        self.prior_timeconstant_within_session_shape_ = 2.0
        self.prior_timeconstant_within_session_scale_ = 20.0

        if(base_measure is None):
            base_measure = np.ones((self.M))

        self.base_measure_ = np.array(base_measure).ravel() 
        # self.base_measure_ = self.base_measure_/np.sum(self.base_measure_)
        assert self.base_measure_.size == self.M, f"base measure wrong size. Received {self.base_measure_.size}, expected {self.M}"
        assert np.all(self.base_measure_>0), "base measure must be all positive"

    def build(self, random_seed : int) -> stan.model.Model:
        self.posterior = stan.build(self.model, data=self.data_dict(), random_seed=int(random_seed))

    def fit_model(self, num_chains : int = 4, num_samples : int = 1000, random_seed : int = None) -> stan.fit.Fit:
        if(self.posterior is None):
            if(not (random_seed is None)):
                self.build(random_seed=random_seed);
            else:
                raise ValueError("Model not built yet!")
        
        num_chains = int(num_chains)
        num_samples = int(num_samples)

        assert num_chains  > 0, "must have positive number of chains for sampling"
        assert num_samples > 0, "must have positive number of samples per chain"

        self.fit = self.posterior.sample(num_chains=num_chains, num_samples=num_samples)
        return self.fit;

    def fit_summary(self) -> pd.DataFrame:
        if(self.fit is None):
            raise ValueError("Model not fit yet!")
        func_dict = {
            "median": np.median,
            "2.5%": lambda x: np.percentile(x, 2.5),
            "5.0%": lambda x: np.percentile(x, 5.0),
            "10.0%": lambda x: np.percentile(x, 10.0),
            "25.0%": lambda x: np.percentile(x, 25.0),

            "97.5%": lambda x: np.percentile(x, 97.5),
            "95.0%": lambda x: np.percentile(x, 95.0),
            "90.0%": lambda x: np.percentile(x, 90.0),
            "75.0%": lambda x: np.percentile(x, 75.0),
        }
        sum_df =  az.summary(self.fit, stat_funcs=func_dict).sort_index()
        s = sum_df.loc["log_like":"log_likf"].index

        return sum_df.drop(index=s)
    

    @property
    def M(self) -> int:
        return self.symbols_.size
    @property
    def K(self) -> int:
        return self.Y_.shape[1]
    @property
    def N(self) -> int:
        return self.Y_.shape[0]
    @property
    def Y(self) -> npt.NDArray[np.int_]:
        return self.Y_.copy()
    
    def data_dict(self) -> dict:
        
        data = {"N" : self.N, "M" : self.M, "K" : self.K,
                "Y" : self.Y_,
                "base_measure" : self.base_measure_,
                "prior_alpha_shape" : self.prior_alpha_shape_,
                "prior_alpha_scale" : self.prior_alpha_scale_,
                "prior_timeconstant_within_session_shape" : self.prior_timeconstant_within_session_shape_,
                "prior_timeconstant_within_session_scale" : self.prior_timeconstant_within_session_scale_,
                "prior_context_weight_depth_1_alpha" : self.prior_context_weight_depth_1_alpha_,
                "prior_context_weight_depth_1_beta" : self.prior_context_weight_depth_1_beta_,
                "prior_context_weight_depth_2_alpha" : self.prior_context_weight_depth_2_alpha_,
                "prior_context_weight_depth_2_beta" : self.prior_context_weight_depth_2_beta_,
                "prior_subject_similarity_alpha" : self.prior_subject_similarity_alpha_,
                "prior_subject_similarity_beta" : self.prior_subject_similarity_beta_,
                }
        return data
    @property
    def model(self) -> str:
        return """
data {
    int N; // Number of data points
    int M; // number of possible observations
    int K; // number of subjects that are stacked on top of each other
    array[N, K] int Y;

    array[M] real base_measure;

    real prior_alpha_shape;
    real prior_alpha_scale;
    
    real prior_timeconstant_within_session_shape;
    real prior_timeconstant_within_session_scale;

    real prior_context_weight_depth_1_alpha;
    real prior_context_weight_depth_1_beta;

    real prior_context_weight_depth_2_alpha;
    real prior_context_weight_depth_2_beta;
    
    real prior_subject_similarity_alpha;
    real prior_subject_similarity_beta;
}

transformed data {
    matrix[N*K,N*K] valid    = rep_matrix(0, N*K, N*K);
    matrix[N*K,N*K] is_same  = rep_matrix(0, N*K, N*K);
    matrix[N*K,N*K] delta_ts = rep_matrix(0, N*K, N*K);

    vector[N*K] base = rep_vector(0, N*K);
    real G = 0;
    for(mm in 1:M) {
        G += base_measure[mm];
    }

    matrix[N*K,N*K] different_subjects = rep_matrix(0, N*K, N*K);

    matrix[N*K,N*K] context_depth_1 = rep_matrix(0, N*K, N*K);
    array[M] matrix[N*K,N*K] context_depth_2;

    for(mm in 1:M) {
        context_depth_2[mm] = rep_matrix(0, N*K, N*K);
    }

    for(jj in 1:K) {
        int oo_a = (jj-1)*N;
        for(aa in 1:N) {
            base[oo_a + aa] = base_measure[Y[aa,jj]];
        }

        for(kk in 1:K) {
            int oo_b = (kk-1)*N;
            for(aa in 1:N) {
                for(bb in 1:(aa-1)) {
                    delta_ts[oo_a+aa, oo_b+bb] = aa-bb;
                    valid[oo_a+aa, oo_b+bb] = 1;

                    if(jj != kk) {
                        different_subjects[oo_a+aa, oo_b+bb] = 1;
                    }
                    if(Y[aa,jj] == Y[bb,kk]) {
                        is_same[oo_a+aa, oo_b+bb] = 1;
                    }

                    //if(aa > 1 && bb > 1) {
                    //    int Y_c = Y[aa-1,jj];
                    //    if(Y_c != Y[bb-1,kk]) {
                    //        context_depth_1[oo_a+aa, oo_b+bb] = 1;
                    //        // context_depth_2 all 0's
                    //    }
                    //    else if(aa > 2 && bb > 2) {
                    //        // context_depth_1 = 0
                    //        if(Y[aa-2,kk] != Y[bb-2,kk]) {
                    //            context_depth_2[Y_c][oo_a+aa, oo_b+bb] = 1;
                    //        }
                    //    } // else: context_depth_1 = context_depth_2 = 0
                    //}
                    if(aa > 1 && bb > 1) {
                        int Y_c = Y[aa-1,jj];
                        if(Y[aa-1,kk] != Y[bb-1,kk]) {
                            context_depth_2[Y_c][oo_a+aa, oo_b+bb] = 1;
                            // context_depth_1[oo_a+aa, oo_b+bb] = 1;
                        }
                        if(aa > 2 && bb > 2) {
                            if(Y[aa-1,kk] == Y[bb-1,kk] && Y[aa-2,kk] != Y[bb-2,kk]) {
                               // context_depth_2[Y_c][oo_a+aa, oo_b+bb] = 1;
                               context_depth_1[oo_a+aa, oo_b+bb] = 1;
                            }
                        }
                    }
                }
            }
        }
    }

    // prior parameter transformations for computations
    real prior_alpha_scale_inv = inv(prior_alpha_scale);

    real prior_timeconstant_within_session_scale_inv   = inv(prior_timeconstant_within_session_scale);
    
    // variables to turn main computation in matrix operations
    vector[N*K] vs = rep_vector(1, N*K);
}

parameters {
    real<lower=0> alpha;   
    real<lower=0> timeconstant;
    real<lower=0,upper=1> subject_similarity;
    real<lower=0,upper=1> context_weight_depth_1;
    vector<lower=0,upper=1>[M] context_weight_depth_2;
}
model {

    alpha                          ~ gamma(prior_alpha_shape,                       prior_alpha_scale_inv);
    timeconstant  ~ gamma(prior_timeconstant_within_session_shape, prior_timeconstant_within_session_scale_inv);
    context_weight_depth_1     ~ beta(prior_context_weight_depth_1_alpha,   prior_context_weight_depth_1_beta);
    context_weight_depth_2     ~ beta(prior_context_weight_depth_2_alpha,   prior_context_weight_depth_2_beta);
    subject_similarity             ~ beta(prior_subject_similarity_alpha,           prior_subject_similarity_beta);

    vector[N*K] ps;
    matrix[N*K,N*K] weights_same_obs;
    matrix[N*K,N*K] weights_all_obs;
    weights_all_obs = -delta_ts./timeconstant
                      + log(subject_similarity)       * different_subjects
                      + log1m(context_weight_depth_1) * context_depth_1;
    for(mm in 1:M) {
        weights_all_obs += log1m(context_weight_depth_2[mm]) * context_depth_2[mm];
    }
    weights_all_obs   = valid .* exp(weights_all_obs);

    weights_same_obs  = is_same .* weights_all_obs;

    // probability of drawing the observed observations given their pasts
    ps =  ((weights_same_obs * vs) + alpha*base) ./  ((weights_all_obs * vs) + alpha*G);
    
    1 ~ bernoulli(ps); // note: not generative - this is a simplified distribution to make the log likelihood computations work quickly in Stan
}
"""

def create_pop_model(grp : str, n_trials : int = 50, fold_turns : bool = False) -> populationTwoBackContextModel:
    subs = dl.get_subjects(grp);
    Y = np.ndarray((n_trials, len(subs)), dtype=int)
    base_measure = None

    for ii,sub in enumerate(subs):
        seqs = np.concatenate( dl.get_phase2(sub));
        Y[:,ii] = seqs[:n_trials];
    if(fold_turns):
        Y[Y == 2] = 0
        base_measure = np.array([2, 1]);
    return populationTwoBackContextModel(Y, base_measure=base_measure)

def create_indiv_model(sub : str, n_trials : int = 50, fold_turns : bool = False) -> populationTwoBackContextModel:
    
    base_measure = None
    seqs = np.concatenate( dl.get_phase2(sub));
    Y = np.ndarray((n_trials, 1), dtype=int)
    Y[:,0] = seqs[:n_trials];
    if(fold_turns):
        Y[Y == 2] = 0
        base_measure = np.array([2, 1]);
    return populationTwoBackContextModel(Y, base_measure = base_measure)
