# Supplementary material for: Persistent Impact of Prior Experience on Spatial Learning
Source: eNeuro. 2024 Sep 20;11(9):ENEURO.0266-24.2024. doi: 10.1523/ENEURO.0266-24.2024 (PMC11419697; doi:10.1523/ENEURO.0266-24.2024)
Supplement: Extended Data 1 — Code for Chinese Restaurant Process model. Download Extended Data 1, ZIP file. [file eneuro-11-ENEURO.0266-24.2024-s005.zip › hddCRP/src/hddCRP/newContextModel2.py]

from __future__ import annotations
import numpy as np
import numpy.typing as npt
import stan, stan.model, stan.fit
import arviz as az
import pandas as pd
from hddCRP import dataLoader as dl
from hddCRP.markovModeling import get_sequence_likelihood_with_condition

class populationOneBackRewardContextModel:
    def __init__(self, Y : npt.NDArray[np.int_], R : npt.NDArray[np.int_], base_measure : npt.NDArray = None):
        """ Builds a distance-dependent CRP model for analyzing rat behavioral sequences.
            Assumes a non-stationary Markov process where the probability of choosing action at time t depends on the action at t-1 and
            if a reward was given at time t-1.
            The model accepts multiple subjects with equal length observations.

        Args:
        Y: matrix N x K. The behavioral data. N is the length of the behavioral sequences (number of trails), and K is the number of subjects.
            The entries should be integers from 0 to M-1.
        R: matrix N x K. The reward data. N is the length of the behavioral sequences (number of trails), and K is the number of subjects.
            The entries should be integers: 0 and 1 for no-reward or reward.
        base_measure: Vector length M. the prior probabilities for each of the M actions.
        """
        
        assert Y.ndim == 2, "Y must be 2-D"
        # assert Y.shape[1] > 1, "currently, needs to be population model"
        self.Y_raw_ = Y
        self.symbols_,self.Y_ = np.unique(Y, return_inverse=True);
        self.Y_ = self.Y_.reshape(Y.shape)+1

        self.R_ = np.array(R,dtype=int).reshape(self.Y_.shape)+1

        self.prior_context_b_depth_1_alpha_ = 1.0
        self.prior_context_b_depth_1_beta_  = 1.0
        self.prior_context_a_depth_1_alpha_ = 1.0
        self.prior_context_a_depth_1_beta_  = 1.0
        self.prior_subject_similarity_alpha_ = 1.0
        self.prior_subject_similarity_beta_ = 1.0


        self.prior_alpha_shape_ = 2.0
        if(self.K == 1):
            self.fit_base_measure_ = False
            self.prior_alpha_scale_ = 2.0 
        else:
            self.fit_base_measure_ = True
            self.prior_alpha_scale_ = 2.0 / self.M

        self.prior_timeconstant_within_session_shape_ = 2.0
        self.prior_timeconstant_within_session_scale_ = 20.0

        if(base_measure is None):
            base_measure = np.ones((self.M))

        self.base_measure_ = np.array(base_measure).ravel()
        self.base_measure_ = self.base_measure_/np.sum(self.base_measure_)
        assert self.base_measure_.size == self.M, f"base measure wrong size. Received {self.base_measure_.size}, expected {self.M}"
        assert np.all(self.base_measure_>0), "base measure must be all positive"

        self.setup_cpu_computation_()

    def build(self, random_seed : int) -> stan.model.Model:
        if(self.fit_base_measure_ ):
            stan_model = self.model;
        else:
            stan_model = self.model_fixed_base;
        self.posterior = stan.build(stan_model, data=self.data_dict(), random_seed=int(random_seed))

    def fit_model(self, num_chains : int = 4, num_samples : int = 1000, random_seed : int = None) -> stan.fit.Fit:
        if(self.posterior is None):
            if(not (random_seed is None)):
                self.build(random_seed=random_seed);
            else:
                raise ValueError("Model not built yet!")

        num_chains = int(num_chains)
        num_samples = int(num_samples)

        assert num_chains  > 0, "must have positive number of chains for sampling"
        assert num_samples > 0, "must have positive number of samples per chain"

        self.fit = self.posterior.sample(num_chains=num_chains, num_samples=num_samples)
        return self.fit;

    def fit_summary(self) -> pd.DataFrame:
        if(self.fit is None):
            raise ValueError("Model not fit yet!")
        func_dict = {
            "median": np.median,
            "2.5%": lambda x: np.percentile(x, 2.5),
            "5.0%": lambda x: np.percentile(x, 5.0),
            "10.0%": lambda x: np.percentile(x, 10.0),
            "25.0%": lambda x: np.percentile(x, 25.0),

            "97.5%": lambda x: np.percentile(x, 97.5),
            "95.0%": lambda x: np.percentile(x, 95.0),
            "90.0%": lambda x: np.percentile(x, 90.0),
            "75.0%": lambda x: np.percentile(x, 75.0),
        }
        sum_df =  az.summary(self.fit, stat_funcs=func_dict).sort_index()
        s = sum_df.loc["log_like":"log_likf"].index

        return sum_df.drop(index=s)


    @property
    def M(self) -> int:
        return self.symbols_.size
    @property
    def K(self) -> int:
        return self.Y_.shape[1]
    @property
    def N(self) -> int:
        return self.Y_.shape[0]
    @property
    def Y(self) -> npt.NDArray[np.int_]:
        return self.Y_.copy()
    @property
    def R(self) -> npt.NDArray[np.int_]:
        return self.R_.copy()

    def setup_cpu_computation_(self):
        self.Y_1_back_ = np.roll(self.Y.astype(float),1,axis=0)
        self.Y_1_back_[0,:] = np.nan
        self.R_1_back_ = np.roll(self.R.astype(float),1,axis=0)
        self.R_1_back_[0,:] = np.nan

        self.match_ = np.zeros((self.N, self.N, self.K, self.K), dtype=bool)
        self.different_subject_ = np.zeros((self.N, self.N, self.K, self.K), dtype=float)
        self.is_context_a_ = np.zeros((self.N, self.N, self.K, self.K), dtype=float)
        self.is_context_b_ = np.zeros((self.N, self.N, self.K, self.K), dtype=float)
        for jj in range(self.K):
            for kk in range(self.K):
                self.is_context_a_[:,:,jj,kk] = (self.R_1_back_[:,[jj]] != self.R_1_back_[:,[kk]].T) # (self.Y_1_back_[:,[jj]] == self.Y_1_back_[:,[kk]].T) & 
                self.is_context_b_[:,:,jj,kk] = (self.Y_1_back_[:,[jj]] != self.Y_1_back_[:,[kk]].T)
                self.different_subject_[:,:,jj,kk] = jj != kk
                self.match_[:,:,jj,kk] = (self.Y_[:,[jj]] == self.Y_[:,[kk]].T)

    def compute_log_likelihood(self, timescale : float, context_a : float, context_b : float,
                               alpha : npt.NDArray[np.float_] | float, subject_similarity : float) -> npt.NDArray[np.float_]:
        lls = np.zeros((self.N, self.K))

        tau = (np.arange(-self.N,0)/timescale).reshape((self.N,1))

        alphas = alpha[self.Y-1]
        G = np.sum(alpha)

        if(context_a is None):
            context_a = np.zeros_like(self.is_context_a_)
        elif(context_a >= 1):
            context_a = np.zeros_like(self.is_context_a_)
            context_a[self.is_context_a_ > 0] = -np.inf
        elif(context_a <= 0):
            context_a = np.zeros_like(self.is_context_a_)
        else:
            context_a = np.log1p(-context_a)*self.is_context_a_;

        if(context_b is None):
            context_b = np.zeros_like(self.is_context_b_)
        elif(context_b >= 1):
            context_b = np.zeros_like(self.is_context_b_)
            context_b[self.is_context_b_ > 0] = -np.inf
        elif(context_b <= 0):
            context_b = np.zeros_like(self.is_context_b_)
        else:
            context_b = np.log1p(-context_b)*self.is_context_b_;

        if(subject_similarity <= 0 or subject_similarity is None):
            subject_similarity = np.zeros_like(self.different_subject_)
            subject_similarity[self.different_subject_ > 0] = -np.inf
        elif(subject_similarity >= 1):
            subject_similarity = np.zeros_like(self.different_subject_)
        else:
            subject_similarity = np.log(subject_similarity) * self.different_subject_


        Z = context_a + context_b + subject_similarity;

        lls[0,:] = np.log(alphas[0,:]) - np.log(G)
        for tt in range(1,self.N):
            for ss in range(self.K):
                X = np.zeros((tt,self.K))
                # X += context_a * self.is_context_a_[tt,:tt,ss,:]
                # X += context_b * self.is_context_b_[tt,:tt,ss,:]
                # X += subject_similarity * self.different_subject_[tt,:tt,ss,:]
                X += Z[tt,:tt,ss,:]
                X += tau[-tt:,:]
                X = np.exp(X)
                lls[tt,ss] = np.log(np.sum(X*self.match_[tt,:tt,ss,:]) + alphas[tt,ss]) - np.log(np.sum(X) + G)
        return lls

    def compute_cross_val_test(self, context_a : float, context_b : float,
                               alpha : float, alpha_init : float):


        P = np.zeros((2, self.M, self.M,  self.K))
        Q = np.zeros(( self.M,  self.K))

        for kk in range(self.K):
            Y = self.Y_[:,kk]
            Y_1 = self.Y_1_back_[:,kk]
            R_1 = self.R_1_back_[:,kk]
            for ii in range(self.M):
                Q[ii,kk] = np.sum(self.Y_[:,kk] == ii+1);

                for jj in range(self.M):
                    for rr in range(2):
                        P[rr,jj,ii,kk] = np.sum((Y==ii+1) & (Y_1 == jj+1) & (R_1 == rr+1))


        ll_seq = np.zeros((self.K))
        for kk in range(self.K):
            P_c = np.sum(P[:,:,:, [xx for xx in range(self.K) if xx != kk]],axis=-1)

            M = np.zeros_like(P_c)
            for rr in range(2):
                for jj in range(self.M):
                    oo = [xx for xx in range(self.M) if xx != jj];

                    M[rr,jj,:] = P_c[rr,jj,:]
                    M[rr,jj,:] += (1-context_b)* P_c[rr,oo,:].sum(axis=0)
                    M[rr,jj,:] += (1-context_b)* P_c[(rr + 1) % 2,oo,:].sum(axis=0) 
                    M[rr,jj,:] += (1-context_a)* P_c[(rr + 1) % 2,jj,:] 
                    M[rr,jj,:] +=  alpha

            T = M / np.sum(M,axis=-1,keepdims=True)

            Y = self.Y_[:,kk]-1
            R = self.R_[:,kk]-1

            ll_seq[kk] = get_sequence_likelihood_with_condition(Y, R, T)

            Q_c = np,
            ll_start = np.sum(Q[:,[xx for xx in range(self.K) if xx != kk]],axis=1)
            ll_start = np.log(ll_start[Y[0]] + alpha_init/self.M) - np.log(np.sum(ll_start) + alpha_init);
        return ll_seq

    def data_dict(self) -> dict:

        data = {"N" : self.N, "M" : self.M, "K" : self.K,
                "Y" : self.Y_,
                "R" : self.R_,
                "base_measure" : self.base_measure_,
                "prior_alpha_shape" : self.prior_alpha_shape_,
                "prior_alpha_scale" : self.prior_alpha_scale_,
                "prior_timeconstant_within_session_shape" : self.prior_timeconstant_within_session_shape_,
                "prior_timeconstant_within_session_scale" : self.prior_timeconstant_within_session_scale_,
                "prior_context_b_depth_1_alpha" : self.prior_context_b_depth_1_alpha_,
                "prior_context_b_depth_1_beta" : self.prior_context_b_depth_1_beta_,
                "prior_context_a_depth_1_alpha" : self.prior_context_a_depth_1_alpha_,
                "prior_context_a_depth_1_beta" : self.prior_context_a_depth_1_beta_,
                "prior_subject_similarity_alpha" : self.prior_subject_similarity_alpha_,
                "prior_subject_similarity_beta" : self.prior_subject_similarity_beta_,
                }
        return data
    @property
    def model(self) -> str:
        return """
data {
    int N; // Number of data points
    int M; // number of possible observations
    int K; // number of subjects that are stacked on top of each other
    array[N, K] int Y;
    array[N, K] int R;

    vector[M] base_measure;

    real prior_alpha_shape;
    real prior_alpha_scale;

    real prior_timeconstant_within_session_shape;
    real prior_timeconstant_within_session_scale;

    real prior_context_a_depth_1_alpha;
    real prior_context_a_depth_1_beta;
    real prior_context_b_depth_1_alpha;
    real prior_context_b_depth_1_beta;

    real prior_subject_similarity_alpha;
    real prior_subject_similarity_beta;
}

transformed data {
    matrix[N*K,N*K] valid    = rep_matrix(0, N*K, N*K);
    matrix[N*K,N*K] is_same  = rep_matrix(0, N*K, N*K);
    matrix[N*K,N*K] delta_ts = rep_matrix(0, N*K, N*K);

    matrix[N*K,N*K] different_subjects = rep_matrix(0, N*K, N*K);

    matrix[N*K,N*K] X_context_a_depth_1 = rep_matrix(0, N*K, N*K);
    matrix[N*K,N*K] X_context_b_depth_1 = rep_matrix(0, N*K, N*K);

    matrix[N*K,M] base = rep_matrix(0, N*K, M);

    for(jj in 1:K) {
        int oo_a = (jj-1)*N;
        for(aa in 1:N) {
            base[oo_a + aa, Y[aa,jj]] = base_measure[Y[aa,jj]];
        }

        for(kk in 1:K) {
            int oo_b = (kk-1)*N;
            for(aa in 1:N) {
                for(bb in 1:(aa-1)) {
                    delta_ts[oo_a+aa, oo_b+bb] = aa-bb;
                    valid[oo_a+aa, oo_b+bb] = 1;

                    if(jj != kk) {
                        different_subjects[oo_a+aa, oo_b+bb] = 1;
                    }
                    if(Y[aa,jj] == Y[bb,kk]) {
                        is_same[oo_a+aa, oo_b+bb] = 1;
                    }

                    int r_match = 0;
                    int Y_match_2 = 0;
                    int Y_match_1 = 0;

                    if(aa > 1 && bb > 1) {
                        if(Y[aa-1,jj] == Y[bb-1,kk]) {
                            Y_match_1 = 1;
                        }
                        if(R[aa-1,jj] == R[bb-1,kk]) {
                            r_match = 1;
                        }
                    }

                    if(r_match == 0) {
                        X_context_a_depth_1[oo_a+aa, oo_b+bb] = 1;
                    }
                    if(Y_match_1 == 0 ){
                        X_context_b_depth_1[oo_a+aa, oo_b+bb] = 1;
                    }

                }
            }
        }
    }

    // prior parameter transformations for computations
    real prior_alpha_scale_inv = inv(prior_alpha_scale);

    real prior_timeconstant_within_session_scale_inv   = inv(prior_timeconstant_within_session_scale);

    // variables to turn main computation in matrix operations
    vector[N*K] vs = rep_vector(1, N*K);
}

parameters {
    vector<lower=0>[M] alpha;
    real<lower=0> timeconstant;
    real<lower=0,upper=1> subject_similarity;
    real<lower=0,upper=1> context_a_depth_1;
    real<lower=0,upper=1> context_b_depth_1;
}
model {

    alpha         ~ gamma(prior_alpha_shape,                       prior_alpha_scale_inv);
    timeconstant  ~ gamma(prior_timeconstant_within_session_shape, prior_timeconstant_within_session_scale_inv);
    context_a_depth_1     ~ beta(prior_context_a_depth_1_alpha,  prior_context_a_depth_1_beta);
    context_b_depth_1     ~ beta(prior_context_b_depth_1_alpha,  prior_context_b_depth_1_beta);

    subject_similarity    ~ beta(prior_subject_similarity_alpha, prior_subject_similarity_beta);

    vector[N*K] ps;
    matrix[N*K,N*K] weights_same_obs;
    matrix[N*K,N*K] weights_all_obs;
    weights_all_obs = -delta_ts./timeconstant
                      + log(subject_similarity)       * different_subjects
                      + log1m(context_a_depth_1) * X_context_a_depth_1
                      + log1m(context_b_depth_1) * X_context_b_depth_1;
    weights_all_obs   = valid .* exp(weights_all_obs);

    weights_same_obs  = is_same .* weights_all_obs;

    // probability of drawing the observed observations given their pasts
    ps =  ((weights_same_obs * vs) + base*alpha) ./  ((weights_all_obs * vs) + dot_product(alpha,base_measure));

    1 ~ bernoulli(ps); // note: not generative - this is a simplified distribution to make the log likelihood computations work quickly in Stan
}
"""
    @property
    def model_fixed_base(self) -> str:
        return """
data {
    int N; // Number of data points
    int M; // number of possible observations
    int K; // number of subjects that are stacked on top of each other
    array[N, K] int Y;
    array[N, K] int R;

    array[M] real base_measure;

    real prior_alpha_shape;
    real prior_alpha_scale;

    real prior_timeconstant_within_session_shape;
    real prior_timeconstant_within_session_scale;

    real prior_context_a_depth_1_alpha;
    real prior_context_a_depth_1_beta;
    real prior_context_b_depth_1_alpha;
    real prior_context_b_depth_1_beta;

    real prior_subject_similarity_alpha;
    real prior_subject_similarity_beta;
}

transformed data {
    matrix[N*K,N*K] valid    = rep_matrix(0, N*K, N*K);
    matrix[N*K,N*K] is_same  = rep_matrix(0, N*K, N*K);
    matrix[N*K,N*K] delta_ts = rep_matrix(0, N*K, N*K);

    vector[N*K] base = rep_vector(0, N*K);
    real G = sum(base_measure);

    matrix[N*K,N*K] different_subjects = rep_matrix(0, N*K, N*K);

    matrix[N*K,N*K] X_context_a_depth_1 = rep_matrix(0, N*K, N*K);
    matrix[N*K,N*K] X_context_b_depth_1 = rep_matrix(0, N*K, N*K);


    for(jj in 1:K) {
        int oo_a = (jj-1)*N;
        for(aa in 1:N) {
            base[oo_a + aa] = base_measure[Y[aa,jj]];
        }

        for(kk in 1:K) {
            int oo_b = (kk-1)*N;
            for(aa in 1:N) {
                for(bb in 1:(aa-1)) {
                    delta_ts[oo_a+aa, oo_b+bb] = aa-bb;
                    valid[oo_a+aa, oo_b+bb] = 1;

                    if(jj != kk) {
                        different_subjects[oo_a+aa, oo_b+bb] = 1;
                    }
                    if(Y[aa,jj] == Y[bb,kk]) {
                        is_same[oo_a+aa, oo_b+bb] = 1;
                    }

                    int r_match = 0;
                    int Y_match_2 = 0;
                    int Y_match_1 = 0;

                    if(aa > 1 && bb > 1) {
                        if(Y[aa-1,jj] == Y[bb-1,kk]) {
                            Y_match_1 = 1;
                        }
                        if(R[aa-1,jj] == R[bb-1,kk]) {
                            r_match = 1;
                        }
                    }

                    if(r_match == 0) {
                        X_context_a_depth_1[oo_a+aa, oo_b+bb] = 1;
                    }
                    if(Y_match_1 == 0 ){
                        X_context_b_depth_1[oo_a+aa, oo_b+bb] = 1;
                    }

                }
            }
        }
    }

    // prior parameter transformations for computations
    real prior_alpha_scale_inv = inv(prior_alpha_scale);

    real prior_timeconstant_within_session_scale_inv   = inv(prior_timeconstant_within_session_scale);

    // variables to turn main computation in matrix operations
    vector[N*K] vs = rep_vector(1, N*K);
}

parameters {
    real<lower=0> alpha;
    real<lower=0> timeconstant;
    real<lower=0,upper=1> subject_similarity;
    real<lower=0,upper=1> context_a_depth_1;
    real<lower=0,upper=1> context_b_depth_1;
}
model {

    alpha         ~ gamma(prior_alpha_shape,                       prior_alpha_scale_inv);
    timeconstant  ~ gamma(prior_timeconstant_within_session_shape, prior_timeconstant_within_session_scale_inv);
    context_a_depth_1     ~ beta(prior_context_a_depth_1_alpha,  prior_context_a_depth_1_beta);
    context_b_depth_1     ~ beta(prior_context_b_depth_1_alpha,  prior_context_b_depth_1_beta);

    subject_similarity    ~ beta(prior_subject_similarity_alpha, prior_subject_similarity_beta);

    vector[N*K] ps;
    matrix[N*K,N*K] weights_same_obs;
    matrix[N*K,N*K] weights_all_obs;
    weights_all_obs = -delta_ts./timeconstant
                      + log(subject_similarity)  * different_subjects
                      + log1m(context_a_depth_1) * X_context_a_depth_1
                      + log1m(context_b_depth_1) * X_context_b_depth_1;
    weights_all_obs   = valid .* exp(weights_all_obs);

    weights_same_obs  = is_same .* weights_all_obs;

    // probability of drawing the observed observations given their pasts
    ps =  ((weights_same_obs * vs) + alpha*base) ./  ((weights_all_obs * vs) + alpha*G);

    1 ~ bernoulli(ps); // note: not generative - this is a simplified distribution to make the log likelihood computations work quickly in Stan
}
"""

def create_pop_model(grp : str, n_trials : int = 50, fold_turns : bool = False, last : bool = False) -> populationOneBackRewardContextModel:
    """ Builds a ddCRP model for a group of subjects,

    Args:
      grp: The name of the group: "diverse_HT", "diverse_TH", "uniform_H", "uniform_T", "uniform", or "diverse"
      ntrials: The number of trials to use in the model
      fold_turns: If false, actions are "left", "straight", "right". If True, turns actions into binary "turn" or "straight"
      last: Use last trials. If false, uses the first trials from the plus maze, if true, uses last ntrials trials.
             
    Returns:
      The populationOneBackRewardContextModel containing the data.
      By default, sets fit_base_measure_=True -> the model fits an alpha scale and the base measure (instead of assuming uniform choices a priori)
    """

    subs = dl.get_subjects(grp);
    Y = np.ndarray((n_trials, len(subs)), dtype=int)
    R = np.ndarray((n_trials, len(subs)), dtype=int)
    base_measure = None

    for ii,sub in enumerate(subs):
        seqs,rs = dl.load_raw_with_reward_phase2(sub) # NOTE: this function should be checked: figures out the reward info from the csv files
        seqs = np.concatenate(seqs);
        rs = np.concatenate(rs);
        if(last):
            Y[:,ii] = seqs[-n_trials:];
            R[:,ii] = rs[-n_trials:];
        else:
            Y[:,ii] = seqs[:n_trials];
            R[:,ii] = rs[:n_trials];

    if(fold_turns):
        Y[Y == 2] = 0
        base_measure = np.array([2, 1]);
    model = populationOneBackRewardContextModel(Y, R, base_measure=base_measure)
    return model

def create_indiv_model(sub : str, n_trials : int = 50, fold_turns : bool = False, last : bool = False) -> populationOneBackRewardContextModel:
    """ Builds a ddCRP model for a single subjects

    Args:
      sub: The name of the animal
      ntrials: The number of trials to use in the model
      fold_turns: If false, actions are "left", "straight", "right". If True, turns actions into binary "turn" or "straight"
      last: Use last trials. If false, uses the first trials from the plus maze, if true, uses last ntrials trials.
             
    Returns:
      The populationOneBackRewardContextModel containing the data.
      By default, sets fit_base_measure_=False -> a single alpha value is fit and the base measure is uniform over the choices.
    """
    base_measure = None

    seqs,rs = dl.load_raw_with_reward_phase2(sub) # NOTE: this function should be checked: figures out the reward info from the csv files
        # will raise an exception if the raw data files aren't in the correct spot
    seqs = np.concatenate(seqs);
    rs = np.concatenate(rs);

    Y = np.ndarray((n_trials, 1), dtype=int)
    R = np.ndarray((n_trials, 1), dtype=int)
    if(last):
        Y[:,0] = seqs[-n_trials:];
        R[:,0] = rs[-n_trials:];
    else:
        Y[:,0] = seqs[:n_trials];
        R[:,0] = rs[:n_trials];

    if(fold_turns):
        Y[Y == 2] = 0
        base_measure = np.array([2, 1]);
    
    return populationOneBackRewardContextModel(Y, R, base_measure = base_measure)
