# Supplementary material for: Persistent Impact of Prior Experience on Spatial Learning
Source: eNeuro. 2024 Sep 20;11(9):ENEURO.0266-24.2024. doi: 10.1523/ENEURO.0266-24.2024 (PMC11419697; doi:10.1523/ENEURO.0266-24.2024)
Supplement: Extended Data 1 — Code for Chinese Restaurant Process model. Download Extended Data 1, ZIP file. [file eneuro-11-ENEURO.0266-24.2024-s005.zip › hddCRP/stanModel.txt]

data {
    int N; // Number of data points
    int M; // number of possible observations
    int K; // number of subjects that are stacked on top of each other
    array[N, K] int Y;

    real prior_alpha_shape;
    real prior_alpha_scale;
    
    real prior_timeconstant_within_session_shape;
    real prior_timeconstant_within_session_scale;
    

    real prior_context_similarity_depth_1_alpha;
    real prior_context_similarity_depth_1_beta;

    real prior_context_similarity_depth_2_alpha;
    real prior_context_similarity_depth_2_beta;

    
    real prior_subject_similarity_alpha;
    real prior_subject_similarity_beta;
}

transformed data {
    matrix[N*K,N*K] valid    = rep_matrix(0, N*K, N*K);
    matrix[N*K,N*K] is_same  = rep_matrix(0, N*K, N*K);
    matrix[N*K,N*K] delta_ts = rep_matrix(0, N*K, N*K);

    matrix[N*K,N*K] different_subjects = rep_matrix(0, N*K, N*K);

    matrix[N*K,*KN] context_depth_1 = rep_matrix(0, N, N);
    array[M] matrix[N*K,N*K] context_depth_2;

    for(mm in 1:M) {
        context_depth_2[mm] = rep_matrix(0, N, N);
    }

    for(jj in 1:K) {
        int oo_a = (jj-1)*N;
        for(kk in 1:K) {
            int oo_b = (kk-1)*N;
            for(aa in 1:N) {
                for(bb in 1:(aa-1)) {
                    delta_ts[oo_a + aa, oo_b+bb] = aa-bb;
                    valid[oo_a + aa, oo_b+bb] = 1;
                    if(jj != kk) {
                        different_subjects[oo_a + aa, oo_b+bb] = 1;
                    }
                    if(Y[aa,jj] == Y[bb,kk]) {
                        is_same[oo_a + aa, oo_b + bb] = 1;
                    }

                    if(aa > 1 && bb > 1) {
                        Y_c = Y[aa-1,jj];
                        if(Y_c != Y[bb-1,kk]) {
                            context_depth_1[oo_a + aa, oo_b+bb] = 1;
                        }
                        else {
                            if(aa > 2 && bb > 2) {
                                if(Y[aa-2,kk] != Y[bb-2,kk]) {
                                    context_depth_2[Y_c][oo_a + aa, oo_b+bb] = 1;
                                }
                            }
                        }
                    }
                }
            }
        }
    }

    // prior parameter transformations for computations
    real prior_alpha_scale_inv = inv(prior_alpha_scale);

    real prior_timeconstant_within_session_scale_inv   = inv(prior_timeconstant_within_session_scale);
    
    // variables to turn main computation in matrix operations
    vector[N*K] vs = rep_vector(1, N*K);
    matrix[N*K,N*K] weights_same_obs;
    matrix[N*K,N*K] weights_all_obs;
}

parameters {
    
    real<lower=0> alpha;   
    real<lower=0> timeconstant_within_session_A;
    real<lower=0,upper=1> subject_similarity;
    real<lower=0,upper=1> context_similarity_depth_1;
    vector<lower=0,upper=1>[M] context_similarity_depth_2;
}
model {

    alpha                          ~ gamma(prior_alpha_shape,                         prior_alpha_scale_inv);
    timeconstant_within_session_A  ~ gamma(prior_timeconstant_within_session_shape,   prior_timeconstant_within_session_scale_inv);
    context_similarity_depth_1     ~ beta(prior_context_similarity_depth_1_alpha,   prior_context_similarity_depth_1_beta);
    context_similarity_depth_2     ~ beta(prior_context_similarity_depth_2_alpha,   prior_context_similarity_depth_2_beta);
    subject_similarity     ~ beta(prior_subject_similarity_alpha,   prior_subject_similarity_beta);


    vector[N*K] ps;
    weights_all_obs   =  -(delta_ts./timeconstant_within_session_A)
                                                   + (log1m(subject_similarity)  * different_subjects)
                                                   + (log1m(context_similarity_depth_1)  * is_different_context_1);
    for(mm in 1:M) {
        weights_all_obs += log1m(context_similarity_depth_2[mm])  * context_depth_2[mm];
    }
    weights_all_obs   = valid .* exp(weights_all_obs);

    weights_same_obs  = is_same .* weights_all_obs;

    // probability of drawing the observed observations given their pasts
    ps =  ((weights_same_obs * vs) + (alpha/M)) ./  ((weights_all_obs * vs) + (alpha));
    
    1 ~ bernoulli(ps); // note: not generative - this is a simplified distribution to make the log likelihood computations work quickly in Stan
}
