# Supplementary material for: Persistent Impact of Prior Experience on Spatial Learning
Source: eNeuro. 2024 Sep 20;11(9):ENEURO.0266-24.2024. doi: 10.1523/ENEURO.0266-24.2024 (PMC11419697; doi:10.1523/ENEURO.0266-24.2024)
Supplement: Extended Data 1 — Code for Chinese Restaurant Process model. Download Extended Data 1, ZIP file. [file eneuro-11-ENEURO.0266-24.2024-s005.zip › hddCRP/StanModel/teststan.ipynb]

# %% [code]
import nest_asyncio
nest_asyncio.apply()

import numpy as np
import stan
import matplotlib.pyplot as plt

import arviz as az

# %% [code]
model_ddcrp_simplified1 = """
data {
    int N; // Number of data points
    int M; // number of possible observations
    array[N] int Y;
    matrix[N,N] is_same_context_1;
    matrix[N,N] is_same_1_back;

    real prior_alpha_shape;
    real prior_alpha_scale;

    real prior_timeconstant_within_session_shape;
    real prior_timeconstant_within_session_scale;

    real prior_repeat_bias_1_back_shape;
    real prior_repeat_bias_1_back_scale;

    real prior_context_similarity_depth_1_alpha;
    real prior_context_similarity_depth_1_beta;
}
transformed data {
    // variables to turn main computation in matrix operations
    matrix[N,N] is_same_observation;
    matrix[N,N] is_prev_observation;
    matrix[N,N] is_different_context_1;
    matrix[N,N] deltas;
    for (aa in 1:N) {
        for (bb in 1:N) {
            if(bb < aa) {
                deltas[aa,bb] = aa-bb;
                is_prev_observation[aa,bb] = 1;
            }
            else {
                deltas[aa,bb] = 1;
                is_prev_observation[aa,bb] = 0;
            }
            if(bb < aa && Y[aa] == Y[bb]) {
                is_same_observation[aa,bb] = 1;
            }
            else {
                is_same_observation[aa,bb] = 0;
            }
            
            if(bb < aa && is_same_context_1[aa,bb] <= 0) {
                is_different_context_1[aa,bb] = 1;
            }
            else {
                is_different_context_1[aa,bb] = 0;
            }
        }
    }

    vector[N] Y_is_same_as_one_back = rep_vector(0, N);
    for (aa in 2:N) {
        if(Y[aa] == Y[aa-1]) {
            Y_is_same_as_one_back[aa] = 1;
        }
    }
    // vector[N] log_BaseMeasure = rep_vector(-log(M),N) ;
    
    vector[N] vs = rep_vector(1.0,N) ;
    array[N] int vi ;
    for (aa in 1:N) {
        vi[aa] = 1;
    }

    // prior parameter transformations for computations
    real prior_alpha_scale_log = log(prior_alpha_scale);
    real prior_alpha_scale_inv = 1.0/prior_alpha_scale;

    real prior_timeconstant_within_session_scale_log = log(prior_timeconstant_within_session_scale);
    real prior_timeconstant_within_session_scale_inv = 1.0/prior_timeconstant_within_session_scale;

    real prior_repeat_bias_1_back_scale     = 1.0/prior_repeat_bias_1_back_shape;
    real prior_repeat_bias_1_back_scale_inv = prior_repeat_bias_1_back_shape;
    real prior_repeat_bias_1_back_scale_log = log(prior_repeat_bias_1_back_scale);
}
parameters {
    real log_alpha_n;   
    real log_timeconstant_within_session_n;      
    real log_repeat_bias_1_back_n;   
    
    //real logit_context_similarity_depth_1;  
    real<upper=0> log_context_similarity_depth_1;     
}
transformed parameters { 
    real log_alpha;   
    real log_timeconstant_within_session;      
    real log_repeat_bias_1_back; 

    log_alpha                       = log_alpha_n                       + prior_alpha_scale_log;
    log_timeconstant_within_session = log_timeconstant_within_session_n + prior_timeconstant_within_session_scale_log;
    log_repeat_bias_1_back          = log_repeat_bias_1_back_n          + prior_repeat_bias_1_back_scale_log;

    real<lower=0> alpha;
    real<lower=0> timeconstant_within_session;         
    real<lower=0> repeat_bias_1_back;   

    alpha                       = exp(log_alpha);
    timeconstant_within_session = exp(log_timeconstant_within_session); 
    repeat_bias_1_back          = exp(log_repeat_bias_1_back);

    real<lower=0,upper=1> context_similarity_depth_1; 
    //real<upper=0>         log_context_similarity_depth_1;

    //context_similarity_depth_1     = inv_logit(logit_context_similarity_depth_1);
    //log_context_similarity_depth_1 = log(context_similarity_depth_1);
    context_similarity_depth_1     = exp(log_context_similarity_depth_1);
}
model {
    matrix[N,N] weights_same_obs;
    matrix[N,N] weights_all_obs;
    vector[N] ps;
    vector[N] aa;
    vector[N] BaseMeasure;
    // real BaseMeasure;
    
    alpha                       ~ gamma(prior_alpha_shape,                       prior_alpha_scale_inv);
    timeconstant_within_session ~ gamma(prior_timeconstant_within_session_shape, prior_timeconstant_within_session_scale_inv);
    repeat_bias_1_back          ~ gamma(prior_repeat_bias_1_back_shape,          prior_repeat_bias_1_back_scale_inv);

    context_similarity_depth_1  ~ beta(prior_context_similarity_depth_1_alpha,   prior_context_similarity_depth_1_beta);
    
    BaseMeasure = ((repeat_bias_1_back-1.0) * Y_is_same_as_one_back + 1.0) / (repeat_bias_1_back + (M-1.0));
    //BaseMeasure = 1.0/M;

    weights_all_obs   = is_prev_observation .* exp(-deltas/timeconstant_within_session 
                                                   + log_context_similarity_depth_1   * is_different_context_1
                                                   + log_repeat_bias_1_back           * is_same_1_back);
    //weights_all_obs   = is_prev_observation .* exp(-deltas/timeconstant_within_session);
    weights_same_obs  = is_same_observation .* weights_all_obs[:,1:N];

    // probability of drawing the observed observations given their pasts
    ps =  ((weights_same_obs * vs) + (alpha*BaseMeasure)) ./  ((weights_all_obs * vs) + (alpha));

    vi ~ bernoulli(ps); // note: not generative - this is a simplified distribution to make the log likelihood computations work quickly in Stan
}"""

# %% [code]
Y = np.random.randint(1,3, size=(50))#np.array([1, 2, 2, 1, 1, 2, 2, 2, 1, ])

N = Y.size
M = 2;

is_same_context_1 = np.zeros((N,N),dtype=int)
is_same_1_back = np.zeros((N,N),dtype=int)
for ii in range(1,N):
    for jj in range(1,ii):
        if(Y[jj-1] == Y[ii-1]):
            is_same_context_1[ii,jj] = 1
        if(Y[jj] == Y[ii-1]):
            is_same_1_back[ii,jj] = 1

# %% [code]
data     = {"N" : N, "M" : M, 
            "Y" : Y,
            "is_same_context_1" : is_same_context_1,
            "is_same_1_back"    : is_same_1_back,
            "prior_alpha_shape" : 2.0,
            "prior_alpha_scale" : 5.0,
            "prior_timeconstant_within_session_shape" : 2.0,
            "prior_timeconstant_within_session_scale" : 25.0,
            "prior_repeat_bias_1_back_shape" : 20.0,
            "prior_repeat_bias_1_back_scale" : 1/20.0,
            "prior_context_similarity_depth_1_alpha" : 1.0,
            "prior_context_similarity_depth_1_beta"  : 1.0}
posterior = stan.build(model_ddcrp_simplified1, data=data, random_seed=1)
fit       = posterior.sample(num_chains=4, num_samples=1000)

# %% [code]
plt.plot(fit["alpha"].flatten())
az.summary(fit)
